# Supplementary material for: Synergistic Nitrogen-Doping and Defect Engineering in Hard Carbon: Unlocking Ultrahigh Rate Capability and Long-Cycling Stability for Sodium-Ion Battery Anodes
Source: Materials (Basel). 2025 May 21;18(10):2397. doi: 10.3390/ma18102397 (PMC12113528; doi:10.3390/ma18102397)
Supplement: Supplementary file 1 [file materials-18-02397-s001.zip]

Archive with 1 entries (1 files):
- materials-3638335-supplementary.pdf
